# Supplementary material for: Effect of milk replacer allowance on calf faecal bacterial community profiles and fermentation
Source: Anim Microbiome. 2021 Apr 1;3:27. doi: 10.1186/s42523-021-00088-2 (PMC8017768; doi:10.1186/s42523-021-00088-2)
Supplement: Supplementary file 1 — Additional file 1: Table S1. Relative abundances (%) of bacterial family-level taxa by diet group. Table S2. Relative abundances (%) of bacterial genus-level taxa by diet group. [file 42523_2021_88_MOESM1_ESM.xlsx]

## Sheet: Family
Table S1. Relative abundances (%) of bacterial family-level taxa by diet group.
Taxon1	LA		HA			ADLIB			Kruskal-Wallis	FDR2
	Mean	SEM	Mean	SEM	HA/LA mean relative abundance	Mean	SEM	ADLIB/LA mean relative abundanc	P-value	P-value (adj.)
Lachnospiraceae	23.107	0.897	22.828	0.889	0.987926	22.434	1.15	0.970875	0.758	0.779657
Ruminococcaceae	20.829	0.89	24.626	1.057	1.18229	24.035	1.263	1.15392	0.0232	0.0491294
Prevotellaceae	11.649	0.853	7.807	0.71	0.670186	7.009	0.674	0.601683	5.24e-05	0.0002358
Bacteroidaceae	9.318	0.877	9.396	1.143	1.00837	7.618	0.709	0.817557	0.512	0.581625
Peptostreptococcaceae	5.776	0.47	3.964	0.369	0.686288	3.694	0.629	0.639543	1.85e-05	0.000111
Erysipelotrichaceae	3.568	0.196	3.584	0.48	1.00448	2.783	0.357	0.779989	2.24e-05	0.0001152
Muribaculaceae	3.465	0.286	4.612	0.472	1.33102	6.831	0.716	1.97143	0.00629	0.015096
Fusobacteriaceae	2.796	0.794	1.432	0.404	0.51216	1.556	0.658	0.556509	0.00228	0.00684
Clostridiaceae 1	2.611	0.514	2.061	0.368	0.789353	3.546	0.77	1.3581	0.496	0.581625
Rikenellaceae	1.957	0.242	3.711	0.401	1.89627	3.832	0.476	1.9581	0.000658	0.0023688
Streptococcaceae	1.89	0.409	0.469	0.149	0.248148	0.31	0.06	0.164021	2.19e-11	7.884e-10
Christensenellaceae	1.621	0.196	2.616	0.241	1.61382	2.259	0.206	1.39358	0.0017	0.00556364
Other	1.45	0.106	2.047	0.203	1.41172	1.661	0.166	1.14552	0.21	0.293538
Mollicutes RF39	1.413	0.2	1.558	0.262	1.10262	1.554	0.289	1.09979	0.819	0.819
Veillonellaceae	1.211	0.219	0.782	0.227	0.645747	0.577	0.092	0.476466	0.19	0.285
Peptococcaceae	0.711	0.045	0.724	0.086	1.01828	0.588	0.07	0.827004	0.0218	0.04905
Acidaminococcaceae	0.667	0.04	0.529	0.059	0.793103	0.377	0.024	0.565217	1.09e-07	1.962e-06
Mollicutes RF39 unc.	0.652	0.086	0.797	0.117	1.22239	0.724	0.087	1.11043	0.589	0.642545
Burkholderiaceae	0.574	0.059	0.394	0.047	0.686411	0.582	0.066	1.01394	0.0631	0.103254
Marinifilaceae	0.549	0.073	0.37	0.045	0.673953	0.308	0.032	0.56102	0.0459	0.08262
Clostridiales Family XIII	0.492	0.054	0.793	0.055	1.61179	0.893	0.081	1.81504	1.78e-05	0.000111
Enterobacteriaceae	0.449	0.065	0.258	0.06	0.57461	0.21	0.05	0.467706	8.53e-05	0.0003412
Akkermansiaceae	0.445	0.242	0.781	0.279	1.75506	0.61	0.228	1.37079	0.0348	0.0696
Lachnospiraceae unc.	0.42	0.124	0.108	0.039	0.257143	0.135	0.045	0.321429	0.0511	0.0876
Desulfovibrionaceae	0.411	0.068	0.37	0.069	0.900243	0.282	0.05	0.686131	0.212	0.293538
Bifidobacteriaceae	0.37	0.099	1.159	0.409	3.13243	0.859	0.33	2.32162	0.5	0.581625
Atopobiaceae	0.345	0.063	0.397	0.054	1.15072	0.539	0.065	1.56232	0.00544	0.0139886
Tannerellaceae	0.293	0.048	0.36	0.041	1.22867	0.348	0.035	1.18771	0.0877	0.13727
Erysipelotrichaceae unc.	0.251	0.077	0.165	0.036	0.657371	0.107	0.028	0.426295	0.32	0.426667
Succinivibrionaceae	0.229	0.058	0.317	0.077	1.38428	0.475	0.091	2.07424	0.00282	0.00780923
Bacteroidales	0.121	0.03	0.168	0.047	1.38843	0.136	0.037	1.12397	0.612	0.648
Pseudomonadaceae	0.115	0.007	0.119	0.008	1.03478	1.708	1.533	14.8522	0.517	0.581625
Clostridiales vadinBB60 group	0.113	0.019	0.179	0.032	1.58407	0.459	0.065	4.06195	1.4e-05	0.000111
Mollicutes RF39 unc rumen	0.11	0.036	0.205	0.048	1.86364	0.326	0.072	2.96364	0.0401	0.075979
Bacteroidales unc	0.016	0.008	0.208	0.153	13	0.227	0.11	14.1875	0.39	0.501429
Spirochaetaceae	0.006	0.003	0.106	0.045	17.6667	0.409	0.136	68.1667	1.45e-06	1.74e-05
1 unc. abbreviated from uncultured.
2 False discovery rate q-value.

## Sheet: Genus
Table S2. Relative abundances (%) of bacterial genus-level taxa by diet group.
Taxon1	LA		HA			ADLIB			Kruskal-Wallis	FDR2
	Mean	SEM	Mean	SEM	HA/LA mean relative abundance	Mean	SEM	ADLIB/LA mean relative abundanc	P-value	P-value (adj.)
Ruminococcaceae UCG-005	11.8684	0.858	12.1623	0.732	1.02476	8.54242	0.647	0.719762	0.000973	0.00229352
Lachnospiraceae unclassified	11.6919	0.743	10.7663	0.595	0.920831	7.73411	0.605	0.661492	3.74e-05	0.00012909
Bacteroides	7.61788	0.709	9.39585	1.143	1.23339	9.31822	0.877	1.2232	0.512	0.56448
Other	5.48531	0.268	5.50009	0.312	1.0027	5.01013	0.235	0.913372	0.386	0.458911
Muribaculaceae unc. 1	4.40951	0.643	2.51707	0.377	0.570828	1.35794	0.21	0.307958	1.35e-05	4.98103e-05
Clostridium sensu stricto 1	3.38976	0.762	1.97493	0.364	0.582617	2.52137	0.513	0.74382	0.491	0.558904
Rikenellaceae RC9 gut group	3.27648	0.403	3.29411	0.365	1.00538	1.80714	0.229	0.551549	0.0015	0.00334375
Blautia	2.74113	0.339	4.41519	0.406	1.61072	6.44495	0.419	2.3512	5.2e-11	1.1128e-09
Eubacterium coprostanoligenes group	2.60748	0.217	2.64678	0.228	1.01507	1.84824	0.174	0.708823	0.00477	0.00945167
Alloprevotella	2.32389	0.338	3.21124	0.429	1.38184	4.59001	0.495	1.97515	0.000986	0.00229352
Christensenellaceae R7 group	2.25314	0.205	2.61011	0.241	1.15843	1.61972	0.196	0.718874	0.00171	0.00369255
Ruminococcaceae UCG-010	2.0435	0.244	1.38748	0.185	0.678973	0.591009	0.103	0.289214	4.51e-07	2.68094e-06
Porphyromonadaceae unc.	2.03051	0.366	1.51485	0.246	0.746043	1.60858	0.203	0.792206	0.357	0.444174
Romboutsia	2.00288	0.417	2.3639	0.245	1.18025	3.43714	0.303	1.7161	1.54e-06	6.86583e-06
Prevotella 2	1.74627	0.267	2.04084	0.256	1.16869	3.53058	0.339	2.02178	1.44e-05	5.136e-05
Pseudomonas	1.70828	1.533	0.118851	0.008	0.0695735	0.115165	0.007	0.0674154	0.517	0.56448
Ruminococcaceae UCG-014	1.68598	0.165	2.26949	0.258	1.3461	2.15503	0.206	1.27821	0.164	0.222127
Fusobacterium	1.55621	0.658	1.42985	0.404	0.918806	2.7935	0.794	1.79507	0.00452	0.00912528
Mollicutes RF39	1.55387	0.289	1.55752	0.262	1.00235	1.41349	0.2	0.909663	0.819	0.842625
Prevotellaceae UCG-003	1.26335	0.135	1.10189	0.113	0.8722	1.24778	0.116	0.987676	0.475	0.552446
Lachnospiraceae UCG-010	1.06352	0.097	1.10314	0.083	1.03725	0.969603	0.085	0.911694	0.544	0.58208
Roseburia	1.01583	0.138	0.714085	0.106	0.70296	0.479219	0.085	0.471753	0.00129	0.00293681
Ruminococcaceae UCG-013	0.999215	0.119	0.62064	0.078	0.621127	0.334342	0.081	0.334605	6.67e-06	2.6433e-05
Bifidobacterium	0.857734	0.33	1.15855	0.409	1.35071	0.370316	0.099	0.431737	0.5	0.562865
Paeniclostridium	0.796373	0.122	0.773352	0.083	0.971092	0.731309	0.079	0.9183	0.337	0.424223
Faecalibacterium	0.766749	0.198	1.13155	0.209	1.47577	2.55636	0.286	3.33403	4.48e-09	4.35782e-08
Mollicutes RF39 unc.	0.723743	0.087	0.797365	0.117	1.10172	0.652242	0.086	0.901207	0.589	0.62399
Turicibacter	0.709959	0.154	0.660176	0.079	0.92988	0.744667	0.092	1.04889	0.0657	0.0963
Akkermansia	0.610459	0.228	0.781073	0.279	1.27948	0.444748	0.242	0.728546	0.0348	0.0555761
Ruminococcus 1	0.600096	0.119	0.346246	0.092	0.576985	0.178142	0.107	0.296856	1.5e-06	6.86583e-06
Peptococcaceae unc.	0.573693	0.071	0.608307	0.089	1.06033	0.354926	0.037	0.618668	0.0768	0.109568
Olsenella	0.525654	0.065	0.348101	0.053	0.662225	0.303232	0.062	0.576867	0.000567	0.0014445
Alistipes	0.515859	0.167	0.372238	0.087	0.721588	0.148831	0.027	0.288512	0.0781	0.109957
Sutterella	0.51442	0.063	0.358997	0.043	0.697867	0.520408	0.054	1.01164	0.092	0.126205
Prevotella 1	0.514133	0.108	0.218431	0.034	0.424854	0.109767	0.017	0.213499	9.94e-05	0.00030388
Agathobacter	0.494222	0.081	0.375757	0.111	0.760299	0.110372	0.049	0.223325	5.3e-07	2.98474e-06
Tyzzerella 4	0.470546	0.061	0.780962	0.1	1.65969	1.09236	0.133	2.32148	0.000189	0.000532184
Ruminococcaceae	0.469504	0.047	0.377438	0.039	0.803908	0.410141	0.037	0.873561	0.371	0.451102
Sharpea	0.45273	0.098	0.923408	0.353	2.03964	0.492953	0.107	1.08884	0.383	0.458911
Terrisporobacter	0.4491	0.118	0.424472	0.063	0.94516	0.758774	0.115	1.68954	0.000345	0.000922875
Ruminococcus gauvreauii group	0.447692	0.052	0.724829	0.073	1.61904	1.2248	0.103	2.73582	3.87e-11	1.03523e-09
Lachnospiraceae NK4A136 group	0.442163	0.071	0.265156	0.046	0.599679	0.305319	0.04	0.690511	0.267	0.348402
Oscillibacter	0.415598	0.035	0.413345	0.034	0.994579	0.254156	0.032	0.611543	0.000281	0.000770949
Treponema 2	0.408987	0.136	0.105693	0.045	0.258426	0.00599184	0.003	0.0146504	1.45e-06	6.86583e-06
Lachnospiraceae AC2044 group	0.405237	0.067	0.361809	0.057	0.892833	0.200683	0.065	0.495225	4.98e-05	0.000161473
Clostridiales Family XIII AD3011 group	0.403464	0.052	0.384933	0.029	0.954071	0.274157	0.033	0.679509	0.0133	0.0247207
Prevotellaceae NK3B31 group	0.388463	0.044	0.41513	0.053	1.06865	0.522044	0.047	1.34387	0.046	0.0704671
Succinivibrio	0.383009	0.088	0.208414	0.056	0.544149	0.202038	0.057	0.527501	0.0113	0.0219836
Clostridiales vadinbb60 group unc	0.380576	0.06	0.131112	0.023	0.34451	0.0714049	0.015	0.187623	1.03e-06	5.2481e-06
Lachnospiraceae UCG-001	0.366311	0.103	0.117236	0.028	0.320045	0.0475003	0.011	0.129672	0.000145	0.000430972
Phascolarctobacterium	0.359466	0.024	0.47275	0.042	1.31515	0.62059	0.032	1.72642	2.89e-08	2.20879e-07
Prevotella 9	0.353943	0.105	0.382053	0.101	1.07942	0.610561	0.155	1.72502	0.00174	0.00369255
Ruminiclostridium 9	0.353833	0.034	0.483184	0.043	1.36557	0.573422	0.063	1.6206	0.0224	0.0368738
Parabacteroides	0.348189	0.035	0.35961	0.041	1.0328	0.293064	0.048	0.841681	0.09	0.125065
Anaerovibrio	0.343098	0.056	0.384731	0.135	1.12134	0.234634	0.069	0.683871	0.0156	0.0273639
Ruminococcaceae UCG-002	0.32933	0.064	0.419716	0.17	1.27445	0.0923179	0.024	0.28032	0.0151	0.0269283
Mollicutes RF39 unc. rumen	0.325955	0.072	0.205273	0.048	0.629758	0.109608	0.036	0.336268	0.0401	0.0630985
Acetitomaculum	0.316769	0.048	0.148458	0.037	0.468664	0.0438134	0.012	0.138314	1.69e-09	2.26038e-08
Ruminococcaceae unc.	0.274004	0.05	0.323287	0.048	1.17986	0.39975	0.035	1.45892	0.000422	0.00110132
Clostridioides	0.261735	0.042	0.254782	0.036	0.973433	0.232506	0.03	0.888325	0.851	0.865085
Odoribacter	0.258552	0.026	0.316905	0.04	1.22569	0.503073	0.067	1.94573	0.0123	0.0235018
Ruminococcaceae NK4A214 group	0.245206	0.032	0.283154	0.032	1.15476	0.149492	0.025	0.60966	0.00176	0.00369255
Desulfovibrio	0.231539	0.044	0.333513	0.063	1.44042	0.381994	0.065	1.6498	0.0755	0.109169
Lachnoclostridium 10	0.230212	0.032	0.17596	0.031	0.764338	0.0479866	0.014	0.208445	4.15e-06	1.70788e-05
Holdemanella	0.221176	0.077	0.279353	0.076	1.26303	0.409872	0.068	1.85314	3.56e-07	2.24071e-06
Prevotellaceae unc.	0.220425	0.048	0.129505	0.025	0.587524	0.195191	0.025	0.885523	0.0461	0.0704671
Eubacterium nodatum group	0.215333	0.02	0.24505	0.027	1.138	0.125518	0.02	0.582899	7.77e-05	0.000244527
Bacteroidales unc.	0.212936	0.107	0.207345	0.153	0.97374	0.00749008	0.005	0.0351752	0.175	0.234063
Erysipelotrichaceae UCG-002	0.206893	0.096	0.100115	0.031	0.483897	0.0219319	0.008	0.106006	0.0134	0.0247207
Ruminococcaceae UCG-009	0.192067	0.033	0.188318	0.027	0.980481	0.1356	0.024	0.706005	0.242	0.319679
Coprococcus 3	0.191283	0.042	0.162498	0.029	0.849518	0.115836	0.015	0.605576	0.996	0.996
Lachnospiraceae UCG-004	0.175789	0.027	0.129342	0.027	0.73578	0.191459	0.038	1.08914	0.408	0.479736
Lactococcus	0.168418	0.041	0.12092	0.009	0.717975	0.213753	0.016	1.26918	7.96e-07	4.2586e-06
Muribaculaceae unc. 2	0.168289	0.04	0.173464	0.04	1.03075	0.101843	0.024	0.60517	0.302	0.389325
Tyzzerella	0.158326	0.036	0.0689184	0.018	0.435295	0.166982	0.036	1.05467	0.0524	0.0778722
Ruminiclostridium 6	0.157499	0.035	0.113034	0.04	0.717679	0.0371459	0.018	0.235848	0.000902	0.0021935
Dorea	0.157445	0.029	0.139729	0.024	0.887478	0.128381	0.022	0.815406	0.505	0.562865
Muribaculaceae gut metagenome	0.147728	0.049	0.228059	0.058	1.54377	0.190482	0.06	1.28941	0.367	0.451102
Marvinbryantia	0.147259	0.026	0.155588	0.024	1.05655	0.0991787	0.023	0.673496	0.0268	0.0434485
Erysipelotrichaceae unc. 1	0.147021	0.026	0.444491	0.119	3.02331	0.384871	0.054	2.61779	4.13e-05	0.000138097
Erysipelotrichaceae UCG-004	0.146884	0.023	0.122492	0.024	0.833941	0.0880447	0.018	0.599418	0.0222	0.0368738
Lachnospiraceae unc. 1	0.143688	0.023	0.216762	0.03	1.50856	0.383357	0.047	2.66798	1.26e-05	4.815e-05
Streptococcus	0.141355	0.029	0.347821	0.148	2.46063	1.67609	0.405	11.8573	3.02e-10	5.38567e-09
Erysipelotrichaceae UCG-003	0.139465	0.041	0.148942	0.037	1.06795	0.405673	0.067	2.90878	1.75e-07	1.17031e-06
Escherichia Shigella	0.139361	0.041	0.156162	0.05	1.12056	0.118999	0.035	0.853893	0.784	0.814447
Ruminococcus 2	0.138247	0.043	0.199506	0.068	1.44311	0.102657	0.027	0.742565	0.483	0.55571
Bacteroidales unclassified	0.135657	0.037	0.167594	0.047	1.23543	0.120607	0.03	0.889064	0.612	0.642
Lachnospiraceae unc. 2	0.134554	0.045	0.108148	0.039	0.803749	0.419715	0.124	3.11931	0.0511	0.0770099
Fournierella	0.129337	0.029	0.145683	0.029	1.12638	0.229102	0.036	1.77136	0.0138	0.0250271
Faecalitalea	0.12592	0.04	0.181535	0.064	1.44167	0.20117	0.061	1.59761	0.535	0.578232
Erysipelotrichaceae unc. 2	0.106682	0.028	0.165232	0.036	1.54883	0.250722	0.077	2.35018	0.32	0.407619
Candidatus Stoquefichus	0.100028	0.014	0.151838	0.02	1.51795	0.0928369	0.018	0.928107	0.0191	0.0329629
Peptoclostridium	0.0980392	0.045	0.0983692	0.029	1.00337	0.60484	0.142	6.16937	1.96e-08	1.61323e-07
Ruminococcus torques group	0.091464	0.028	0.239143	0.048	2.61462	0.676626	0.101	7.39774	1.39e-14	7.4365e-13
Subdoligranulum	0.0845819	0.03	0.315661	0.113	3.73202	1.07179	0.245	12.6716	7.07e-10	1.0807e-08
Lachnospiraceae GCA-900066575	0.0810309	0.016	0.132015	0.028	1.6292	0.310915	0.055	3.837	3.08e-06	1.31824e-05
Megasphaera	0.0783895	0.02	0.137907	0.061	1.75925	0.118613	0.035	1.51312	0.857	0.865085
Butyricicoccus	0.0714717	0.01	0.0985554	0.012	1.37894	0.150637	0.016	2.10764	0.000173	0.000500297
Lachnospiraceae NK3A20 group	0.0652437	0.027	0.371997	0.113	5.70165	0.299395	0.109	4.58886	0.00264	0.00543231
Enterobacteriaceae	0.0597883	0.017	0.0933518	0.02	1.56137	0.282568	0.04	4.72615	2.2e-09	2.4931e-08
Intestinimonas	0.0557469	0.017	0.083182	0.021	1.49214	0.287598	0.056	5.15899	1.57e-08	1.39992e-07
Lachnoclostridium	0.0477403	0.016	0.156381	0.026	3.27567	0.35589	0.038	7.45471	2.39e-13	8.52433e-12
Megamonas	0.0427553	0.028	0.0633897	0.032	1.48262	0.542231	0.148	12.6822	6.67e-08	4.75793e-07
Anaerostipes	0.0367362	0.025	0.053105	0.021	1.44558	0.448307	0.224	12.2034	0.000604	0.00150298
Catenibacterium	0.0266408	0.017	0.130507	0.04	4.89875	0.32817	0.07	12.3183	2.33e-09	2.4931e-08
Prevotellaceae Ga6A1 group	0.0245438	0.007	0.0892592	0.032	3.63674	0.701734	0.222	28.5912	0.0215	0.0365159
Peptococcus	0.0141907	0.007	0.115815	0.027	8.16134	0.356027	0.035	25.0887	3.35e-19	3.5845e-17
1 unc. abbreviated from uncultured.
2 False discovery rate q-value.
